# Supplementary material for: Lightweight and ultrastrong 3D nanoarchitected high-entropy ceramic metamaterials
Source: Sci Adv. 2025 Oct 17;11(42):eadw6632. doi: 10.1126/sciadv.adw6632 (PMC12533655; doi:10.1126/sciadv.adw6632)
Supplement: Supplementary file 2 — Movies S1 to S3 [file sciadv.adw6632_movies_s1_to_s3.zip]

Archive with 3 entries (3 files):
- adw6632_movie_s1.mp4
- adw6632_movie_s2.mp4
- adw6632_movie_s3.mp4
